# Supplementary material for: Computational Design and Biological Evaluation of Analogs of Lupin Peptide P5 Endowed with Dual PCSK9/HMG-CoAR Inhibiting Activity
Source: Pharmaceutics. 2022 Mar 18;14(3):665. doi: 10.3390/pharmaceutics14030665 (PMC8951016; doi:10.3390/pharmaceutics14030665)
Supplement: Supplementary file 1 [file pharmaceutics-14-00665-s001.zip]

Archive with 1 entries (1 files):
- pharmaceutics-1593031-supplementary.pdf
